# Supplementary material for: Extracellular Vesicles and Their Renin–Angiotensin Cargo as a Link between Metabolic Syndrome and Parkinson’s Disease
Source: Antioxidants (Basel). 2023 Nov 26;12(12):2045. doi: 10.3390/antiox12122045 (PMC10741149; doi:10.3390/antiox12122045)
Supplement: Supplementary file 1 [file antioxidants-12-02045-s001.zip]

Archive with 1 entries (1 files):
- antioxidants-2705783-supplementary.pdf
